# Supplementary material for: Antimicrobial Susceptibility Survey of Invasive Haemophilus influenzae in the United States in 2016
Source: Microbiol Spectr. 2022 May 10;10(3):e02579-21. doi: 10.1128/spectrum.02579-21 (PMC9241922; doi:10.1128/spectrum.02579-21)
Supplement: SUPPLEMENTAL FILE 1 — Supplemental material. Download spectrum.02579-21-s001.xlsx, XLSX file, 0.02 MB [file spectrum.02579-21-s001.xlsx]

## Sheet: SuppTable1
Supplemental Table 1. Sequence types observed within the invasive H. influenzae isolate collection, by serotype
Serotype, Sequence Type	Number of isolates
a	51
56 (clade II)	22
23 (clade II)	9
62 (clade I)	8
576 (clade II)	6
Othera	6
b	12
6	7
Othera	5
e	34
18	10
ND	9
66	6
Othera	9
f	89
124	81
Othera	8
NT	514
103	59
12	27
145	22
160	17
1034	16
139	14
143	13
57	12
142	12
14	12
156	12
388	11
396	11
11	11
107	10
165	10
34	9
180	9
425	9
203	9
3	9
134	9
105	9
155	8
1449	7
1218	7
176	7
84	6
147	6
41	6
1714	6
146	6
697	5
367	5
245	5
136	5
349	5
836	5
Othera	92
Not determinedb	1
aOther: The isolate number reported for "Other" represents a sum of all isolates belonging to sequence types that had fewer than 5 isolates detected.
bNot determined: MLST could not be determined due to the absence of fucK gene.

## Sheet: SuppTable2
Supplemental Table 2. Antimicrobial susceptibilitya of isolates from invasive H. influenzae disease cases, collected through Active Bacterial Core Surveillanceb, United States, 2016, stratified by nontypeable (NTHi) and typeable isolates
	Nontypeable (NTHi, n=514) n (%)					Typeable (n=186) n (%)
Antibiotic	S	I	R	NS	RS	S	I	R	NS	RS
Ampicillin	333 (64.7)	22 (4.3)	159 (30.9)	n/a	181 (35.2)	148 (79.6)	0 (0.0)	38 (20.4)	n/a	38 (20.4)
Amoxicillin-Clavulanic Acid	502 (97.7)	n/a	12 (2.3)	n/a	12 (2.3)	185 (99.5)	n/a	1 (0.5)	n/a	1 (0.5)
Cefaclorc	382 (74.3)	66 (12.8)	66 (12.8)	n/a	132 (25.7)	154 (82.8)	8 (4.3)	24 (12.9)	n/a	32 (17.2)
Cefuroximec	502 (97.7)	9 (1.8)	3 (0.6)	n/a	12 (2.3)	184 (98.9)	2 (1.1)	0 (0.0)	n/a	2 (1.1)
Cefiximec	512 (99.6)	n/a	n/a	2 (0.4)	2 (0.4)	186 (100.0)	n/a	n/a	0 (0.0)	0 (0.0)
Ceftriaxonec	513 (99.8)	n/a	n/a	1 (0.2)	1 (0.2)	186 (100.0)	n/a	n/a	0 (0.0)	0 (0.0)
Cefepimec	514 (100.0)	n/a	n/a	0 (0.0)	0 (0.0)	183 (98.4)	n/a	n/a	3 (1.6)	3 (1.6)
Chloramphenicol	513 (99.8)	0 (0.0)	1 (0.2)	n/a	1 (0.2)	185 (99.5)	0 (0.0)	1 (0.5)	n/a	1 (0.5)
Clarithromycin	236 (45.9)	236 (45.9)	42 (8.2)	n/a	278 (54.1)	141 (75.8)	43 (23.1)	2 (1.1)	n/a	45 (24.2)
Imipenem	514 (100.0)	n/a	n/a	0 (0.0)	0 (0.0)	186 (100.0)	n/a	n/a	0 (0.0)	0 (0.0)
Meropenem	512 (99.6)	n/a	n/a	2 (0.4)	2 (0.4)	185 (99.5)	n/a	n/a	1 (0.5)	1 (0.5)
Levofloxacin	514 (100.0)	n/a	n/a	0 (0.0)	0 (0.0)	186 (100.0)	n/a	n/a	0 (0.0)	0 (0.0)
Sparfloxacin	511 (99.4)	n/a	n/a	3 (0.6)	3 (0.6)	186 (100.0)	n/a	n/a	0 (0.0)	0 (0.0)
Tetracycline	510 (99.2)	0 (0.0)	4 (0.8)	n/a	4 (0.8)	185 (99.5)	0 (0.0)	1 (0.5)	n/a	1 (0.5)
Trimethoprim-Sulfamethoxazole	341 (66.3)	21 (4.1)	152 (29.6)	n/a	173 (33.7)	150 (80.6)	28 (15.1)	8 (4.3)	n/a	36 (19.4)
Rifampina	51 (100.0)	0 (0.0)	0 (0.0)	n/a	0 (0.0)	53 (100.0)	0 (0.0)	0 (0.0)	n/a	0 (0.0)
a Antimicrobial susceptibility was determined for 514 NTHi and 186 typeable isolates by the broth microdilution method, in accordance with CLSI guideline, for all antibiotics shown except rifampin [14]; a subset of the 700 isolates (51 NTHi and 53 typeable isolates) were assessed for susceptibility to rifampin using the Etest method.
b Invasive isolates were collected through the Active Bacterial Core Surveillance program, which is active, population- and laboratory-based surveillance and includes 10 catchment areas that covered approximately 44.2 million US residents (13.7% of the population in 2016) [1]. During 2016, 767 of 866 confirmed cases (88.6%) included in the ABCs had isolates submitted to CDC; among those, 700 were…
c Five cephalosporins were included on the broth microdilution panel including two 2nd generation (cefaclor and cefuroxime), two third generation (cefixime and ceftriaxone) and one fourth generation (cefepime).
Abbreviations: NTHi=nontypeable H. influenzae, S=susceptible, I=intermediate, R=resistant, NS=nonsusceptible, RS=reduced susceptibility (sum of I, R and NS), MIC = minimum inhibitory concentration, n/a=not applicable (no Clinical Laboratory and Standards Institute (CLSI) breakpoint is defined for the specified susceptibility category).
